# Supplementary material for: Elucidating Conserved Transcriptional Networks Underlying Pesticide Exposure and Parkinson's Disease: A Focus on Chemicals of Epidemiological Relevance
Source: Front Genet. 2019 Jan 25;9:701. doi: 10.3389/fgene.2018.00701 (PMC6355689; doi:10.3389/fgene.2018.00701)
Supplement: Supplemental Data 1 — Genes collected from the Comparative Toxicogenomics Database for pesticides of interest. Abbreviations for figures are also found in this document. [file Data_Sheet_1.xlsx]

## Sheet: Dieldrin
Genes from CTD July 2018
MARCH1
SEPT7
42SP50		Genes associated with dieldrin
AADAC
ABCB1
ABCC1
ABCC2
ABCC4
ABCC8
ABCE1
ABCG2
ABT1
ACADS
ACLY
ACOT11
ACSF2
ACSL4
ACSL5
ACSM3
ACTB
ACTN1
ACTR5
ACVR1C
ACVRL1
ADAM17
ADAT3
ADH5
ADRA2B
ADRB1
ADRB2
ADSL
AFF1
AGT
AHR
AIFM1
AIFM2
AIMP2
AKIRIN1
AKT2
ALB
ALDH7A1
ALK
ALKBH8
ALOX15
AMBP
AMIGO2
ANAPC7
ANK1
ANKRD52A
ANXA1
ANXA2A
AP1M2
AP3D1
APAF1
APBB1
APBB2
APBB3
APEX2
API5
APLP1
APOA1
APOA-IV4
APOE
APOOB
APP
APTX
AQP11
AQP9
AR
ARAF
ARCN1B
ARFGAP2
ARHGEF5
ARHGEF6
ARMC1
ARMC7
ARSB
ASB16
ASB3
ASB6
ASH2L
ATAD3B
ATE1
ATF1
ATF2
ATM
ATP2A2
ATP2A2B
ATP5A1
ATP5B
ATP6
ATRXL
AURKA
AURKB
AVEN
AVPR1B
B4GALNT3
BABAM2
BAG1
BAG2
BAG3
BAG6
BAK1
BAX
BBC3
BCAT1
BCL2
BCL2L1
BCL2L10
BCL2L11
BCL2L13
BCL2L14
BCL3
BCL6
BEST1
BEX3
BFAR
BHLHA15
BID
BIK
BIN1
BIN3
BIRC2
BIRC3
BIRC5
BIRC6
BMP15
BNIP3
BNIP3L
BOC
BORCS8
BRCA1
BRINP1
BRINP2
BRP16
BTG1
BTG3
BZW1
C1GALT1C1
C1QBP
C1R
C1S
C8B
CABLES1
CACNB4B
CALM2
CALR
CALR3B
CAM
CAMK2A
CAMK2B
CAMK2G
CAND1
CARD9
CASC4
CASP12
CASP3
CASP4
CASP7
CASP8
CASP8AP2
CASP9
CAT
CAVIN2
CCDC115
CCDC149B
CCDC174
CCDC6
CCKBR
CCL1
CCNB
CCNB1
CCNB2
CCND1
CCNE1
CCNE2
CCNF
CCNH
CCNJ
CCNT1
CCNT2
CCNT2A
CCNY
CCPG1
CD3G
CD9A
CD9B
CDC20
CDC23
CDC25B
CDC25C
CDC26
CDC2L1
CDC34
CDC37L1
CDC6
CDC7
CDCA2
CDCA3
CDCA4
CDCA8
CDH2
CDH26
CDK1
CDK10
CDK13
CDK14
CDK2
CDK20
CDK5RAP3
CDK6
CDKN1A
CDKN1C
CDKN3
CDV3
CEBPB
CEBPD
CECR5
CENPE
CENPF
CENPO
CEP120
CEP164
CEP70
CERS5
CETN2
CFDP1
CFH
CFI
CGA
CGN
CGRRF1
CHAF1B
CHD4A
CHEK2
CHGB
CHIA
CHMP4C
CHRM1
CHRM2
CHRM4
CHRM5
CHRNA1
CHRNA2
CHRNA3
CHRNA4
CHRNA5
CHRNA7
CHRNB4
CHT10
CHT2
CIDEA
CIDEC
CIT
CLDN2
CLDN7
CLIC5
CLK1
COASY
COG1
COL18A1
COL1A1
COL8A1
COMMD5
COMT
COMTD1
COPB1
COQ2
CORT
COX20
CPSASEII
CPTP
CREB1
CREG2
CRH
CRHBP
CRK
CSE1L
CSNK1D
CSNK1E
CSRNP1B
CSTB
CTCF
CTDNEP1A
CTH1
CTRC
CTSB
CTSD
CTU2
CUL1
CUL2
CUL5
CUTA
CWF19L1
CWF19L2
CYCS
CYP19A1A
CYP1A
CYP1A1
CYP1A2
CYP1B1
CYP26A1
CYP2B10
CYP2B6
CYP3A11
CYP3A4
CYP8B1
CYTC
DAD1
DAP
DAP3
DAXX
DBH
DCK
DCTN2
DDIT3
DDIT4
DDX27
DDX39B
DDX4
DDX54
DEDD
DEGS1
DERL2
DEXI
DHX15
DHX16
DIABLO
DLG5
DLGAP5
DMBX1
DMRT2
DNAJB9
DNAJC3
DNAL1
DNASE1L3
DNASE2
DNTTIP1
DOLPP1
DRD3
DRD4
DST
DTWD2
DTYMK
DUSP1
DUSP22
E2F1
E2F5
E2F8
EBAG9
ECE1
ECT2
EED
EEF1E1
EGFR
EGLN3
EIF4A1B
EIF4E3
EIF4G1
ELA2
ELK1
ELOVL7
ELP3
EMC3
ENO1
ENOPH1
ENTPD7
EOMES
EPCAM
EPHA2
EPHA3
EPHA8
EPHX1
EPHX2
ERAL1
ERBB3
ERC2
ERF
ESCO2
ESPL1
ESPN
ESR1
ESR2
ESR2A
ESR2B
F2
F55A4.7
FADD
FAF1
FAF2
FAIM2
FAM193A
FAM213A
FAM35A
FAM46C
FAM49A
FANCC
FANCG
FBXL14A
FBXO2
FBXO47
FBXO5
FEM1B
FES
FETUB
FGB
FGD1
FGF1
FGF12
FGF15
FGF17
FGF2
FGF21
FGF22
FGF9
FGFR1
FGFR4
FICD
FIS1
FKBP6
FLOT1
FOS
FOXN3
FOXO3
FOXR1
FSHB
FST
FTR82
FXR1
FYN
FZD1
FZD2
FZD3
FZD6
FZD7
FZD8
FZD9
FZR1
G6PD
GABRA1
GABRA2
GABRB2
GABRB3
GABRG1
GABRG2
GABRR1
GAD2
GADD45A
GADD45G
GALE
GALK1
GAPDH
GCLC
GFAP
GFER
GFI1B
GFRA1
GGNBP2
GH1
GJA1
GJB2
GNL3
GNRH1
GNRH3
GNRHR
GPATCH1
GPATCH3
GPT
GPX1
GPX3
GPX4
GPX6
GRASP
GRIA1
GRIA2
GRID1
GRIK3
GRIN1
GRIN2B
GRIN2C
GRIN3B
GRINA
GRK2
GRM5
GRSF1
GSTA5
GSTM3
GSTM4
GSTM6
GSTO1
GSTO2
GSTP2
GSTT3
GTDC1
GTF2F1
GTF3C4
H2AFZ
HARBI1
HAUS1
HAUS8
HBA1
HBA2
HDAC8
HERC2
HERPUD2
HIBADH
HIBADHB
HIPK1
HIRIP3
HK2
HMMR
HMOX1
HOGA1
HOXD9
HPCAL1
HRK
HSD17B12
HSD3B1
HSP70
HSP90B1
HSPA14
HSPA1A
HSPA9
HTR1A
HTR1D
HTR2B
HTR2C
HTR3A
HTR3B
HTR5A
HTR5B
HTR6
HTRA1
HTRA3
IARS
IARS2
ID2
IDH3B
IFITM1
IGF1
IL10
IL10RB
IL18
IL1B
IL6
IMMP2L
INPP5D
INS
INSIG2
INTS10
INTS4
IQGAP1
IRAK3
ISG15
ISG20
ISM1
ITGA2B
ITM2B
JAG1
JMJD6
JUN
JUNB
JUND
KAT5B
KATNA1
KDR
KEAP1
KIAA1109
KIF18B
KIF20A
KIF20B
KIF23
KIF7
KIT
KLF10
KLF9
KLK1B3
KYAT1
LAMA5
LAMB1
LCE1F
LCN2
LDB1
LDHBA
LDHD
LDLR
LGALS12
LGALS7
LGALS8
LGI1
LGMN
LHB
LIG1
LIN9
LITAF
LMAN2
LMBRD1
LMNB1
LMO1
LPIN2
LRBA
LRRC1
LRRC2
LRRC3B
LRRTM3
LRSAM1
LSP1
LTA4H
LYAR
LYSMD1
MAEA
MAFK
MAGEH1
MAN2B1
MAP2K1
MAP2K2
MAP2K6
MAP2K7
MAP3K10
MAP3K6
MAPK1
MAPK10
MAPK12
MAPK13
MAPK15
MAPK3
MAPK8IP1
MAPT
MBP
MCM2
MCM6L
MCOLN2
MCRS1
MDC1
MDK
MDM2
MDM4
MED17
MED28
MED30
MEN1
MERTK
MET
MGST1
MGST2
MIER1
MKI67
MKL1
MLLT11
MMADHC
MMD
MMP9
MOAP1
MON1B
MOS
MPHOSPH10
MPHOSPH6
MPP6
MPV17
MRPL19
MRPL2
MRPL23
MRPL54
MSH2
MSH6
MSMO1
MSS51
MSTN
MTA3
MTCH1
MTFR2
MYC
MYCN
MYF5
MYLK
NAA15
NACC1
NAGS
NAMPT
NANOS3
NAP1L1
NASP
NATD1
NCCRP1
NCF4
NCOA5
ND2
NDC80
NDN
NDUFAF6
NEDD8
NEFH
NEFL
NEFM
NEIL1
NEK3
NET1
NFKB1
NFU1
NFYC
NGF
NIPAL3
NME8
NNT
NOL7
NOP2
NOTCH1
NOTCH2
NPC1
NPC2
NPLOC4
NPM1
NPTX1
NPY
NR1I2
NR1I3
NR5A1
NRADD
NSD2
NSMAF
NT5DC2
NTF4
NTN1
NTRK1
NTRK2
NTRK3
NTS
NUF2
NUP133
NUTF2L
ODC1
OPA1
ORC4
ORC5
OSBPL7
OSTC
OXCT1A
OXNAD1
P2RX4
P2RX7
PARD6A
PARD6B
PARM1
PARP1
PATL1
PBK
PC
PCBD2
PCBP2
PCNA
PDCD2
PDCD6
PDE12
PDGFA
PDGFRA
PDGFRB
PDIA3
PDIA4
PDK1
PDK4
PDSS1
PECR
PELP1
PENK
PER1B
PEX13
PGD
PGF
PGR
PHLDA1
PIBF1
PIDD1
PIGC
PIGS
PIK3R2
PITX1
PIWIL2
PLAGL1
PLAGL2
PLCB1
PLEKHA1
PLEKHF1
PLG
PLK1
PLK2
PLK4
PLPP3
PLXND1
PMP22
PNMT
POLR2B
POLR2F
POLR3H
POMC
POMT1
PON1
PPP1R13B
PPP2R1A
PPP3R1
PPP6R3
PPRC1
PRC1
PRDX6
PRELP
PRKCD
PRKRIP1
PRL
PRMT1
PRMT3
PRMT6
PSMA2
PSMA4
PSMC4
PSMD1
PSPC1
PTH2
PTN
PTPRO
PTTG1
PUS1
PUS10
PVALB
PYCARD
PYGM
QPCT
QRSL1
QTRT1
RABEP1
RABGGTB
RACGAP1
RAD1
RAD21B
RAD23B
RAE1
RAF1
RAP1A
RARA
RARB
RARG
RB1
RBL2
RBM15
RBM34
RBPMS2
RDL
RET
REX1BD
RFC4
RFX1A
RGMA
RGS18
RGS2
RHBDL2
RHBG
RIPK2
RND2
RND3
RNF145
RNF34
RPAIN
RPIA
RPL6
RPS8
RRM2
RSL1D1
RTN4
RXRA
S100A10
S100A6
SALL1
SAP130A
SAR1A
SART1
SAV1
SCARB1
SCFD2
SCN2A
SCYL3
SDF2L1
SDF4
SDSL
SERINC3
SERPINA3K
SERPINC1
SERPING1
SF1
SFT2D2
SFXN5
SGK1
SGPL1
SGPP1
SGSM3
SH3BGRL3
SHBG
SI
SIAT 8F
SIN3A
SINHCAFL
SIPA1
SIPA1L1
SIRT2
SKAP1
SLC10A1
SLC10A7.L
SLC12A3
SLC12A4
SLC13A3
SLC16A1
SLC16A11
SLC16A2
SLC16A4
SLC16A7
SLC16A8
SLC17A2
SLC17A3
SLC17A5
SLC18A1
SLC18A2
SLC18A3
SLC19A2
SLC1A5
SLC22A1
SLC22A23
SLC25A1A
SLC25A38A
SLC25A43
SLC26A11
SLC26A4
SLC29A1
SLC2A2
SLC31A2
SLC34A2
SLC35E1
SLC38A1
SLC44A1
SLC4A1
SLC5A6
SLC6A12
SLC6A2
SLC6A3
SLC6A4
SLC6A8
SLC7A11
SLC7A2
SLC7A8
SMPD3
SNA2
SNAP23
SNAP25
SNCA
SNRNP25
SNRNP40
SNRPD1
SOCS9
SOD1
SOD2
SON
SPAG5
SPATA3
SPTLC1
SQSTM1
SRC
SRRD
SRSF5
SSTR3
ST6GAL1
STAR
STBD1
STEAP3
STK17B
STK3
STMN1A
STX2
SUFU
SUGT1
SULT1ST2
SURF6
SYNDIG1L
SYNJ2BP
SYTL4
SYVN1
TAC1
TAC4
TACC3
TADA3L
TAF8
TAPBPL
TAX1BP3
TCF19
TCF7
TEFM
TFB1M
TFDP2
TGFB1
TGFB3
TGM2
TH
THRB
TIAL1
TIMP3
TJP1
TK1
TLCD1
TLE1
TM6SF1
TMBIM6
TMCO6
TMEM106B
TMEM144A
TMEM177
TMEM242
TMEM56B
TNF
TNFAIP8
TNFRSF1A
TOB1A
TOMM20
TOPBP1
TP53
TPH1
TPH2
TPI1
TRADD
TRAIP
TRAPPC11
TRAPPC13
TRAPPC2
TRAPPC6B
TRAPPC9
TRIB3
TRIP12
TRIP13
TRMT6
TRMT61A
TRMU
TRP53
TRPC4APA
TRUB1
TSC1
TSC2
TSPAN9B
TTK
TTPA
TUBD1
TUBE1
TUBGCP2
TWF2
TXN2
TXNDC12
TXNDC16
TYW3
UBA2
UBE2C
UBFD1
UBIAD1
UBXN6
UCP3
UGP2
UNC-49
UNC5B
UQCRH
USP16
USP27X
UTP14A
UTP15
UXT
VAMP8
VEGFA
VEGFB
VEGFC
VHL
VIL1
VIPR2
VOM1R33
VPS37C
VTG
VWA5A
VWC2
WAP65-LIKE
WDFY1
WDHD1
WDR24
WDR70
WEE1
WIPI2
WNT2
WNT2B
WNT3A
WNT4
WNT5A
WNT6
WNT7A
WNT9A
WNT9B
WT1
WWOX
WWP2
XALDB
XCEN
XDH
XKRX
YIF1B
ZBTB16
ZBTB17
ZC3H14
ZC3H7A
ZDHHC3
ZFP36
ZFP36L2
ZMAT3
ZNF229
ZNF84
ZP2
ZP2.2
ZP4

## Sheet: Paraquat
Genes from CTD July 2018
MARCH9
AAAS
AACS		Genes associated with paraquat
AAKG-2
AAT-8
AAY
ABCA1A
ABCB1
ABCB1A
ABCB1B
ABCB5
ABCB6A
ABCB9
ABCC1
ABCC12
ABCC2
ABCC4
ABCC9
ABCG2
ABHD17B
ABHD4
ABL1
AC13E
ACACA
ACACB
ACADL
ACADS
ACAN
ACBD3
ACBD7
ACCN3
ACDH-13
ACE
ACE2
ACER
ACHE
ACO1
ACO2
ACP1
ACP26AA
ACP36DE
ACP53EA
ACP6
ACP62F
ACP63F
ACP76A
ACSF3
ACSL1
ACSL1B
ACSL6
ACSS2
ACT1
ACT88F
ACTA2
ACTB
ACVR1
ACVR2A
ADAM22
ADAR
ADCK2
ADCK5
ADCY5
ADCY6
ADCYAP1
ADE2
ADE3
ADE5
ADGF-A
ADGF-D
ADGRB1
ADGRD2
ADGRG1
ADGRL1
ADIPOQ
ADIPOR1
ADIPOR2
ADORA1
ADORA2A
ADPGK
ADPRH
ADRA1A
ADRA1D
ADRB2B
ADY43A
AES
AFMID
AFP4
AG5R2
AGE-1
AGO3
AGPAT4
AGPAT5
AGT
AGTR1
AGTR2
AGTRAP
AHCY
AHNAK
AHR
AIF1
AIFM1
AIFM4
AK1
AK4
AKHR
AKR1B3
AKT1
AKT2
ALAD
ALAS
ALAS1
ALAS2
ALB
ALDH1A1
ALDH1A2
ALDH2
ALDH5A1
ALDH9A1A.1
ALDOC
ALDOCA
ALKBH8
ALOX15
ALP4
ALPHACOP
ALPHA-EST10
ALPHA-EST2
AMDHD2
AMN
AMPH
AMX
AMY-D
ANCE
ANGPTL4
ANK1
ANKRD1B
ANO9A
ANT-1.1
ANXA1
ANXA2
ANXA5
ANXB11
AOX3
AP-1SIGMA
AP-2MU
AP3B2
AP3D1
AP3S2
APAF1
APBB1
APEH
APEX1
APOA4
APOA4B.3
APOD
APP
APRT
AQP
AQP1
AQR
ARALAR1
ARF1
ARF3
ARF5
ARG1
ARG2
ARHGAP29B
ARHGEF9A
ARL2
ARNT2
ART3
ASB13A.2
ASCL1
ASCL1A
ASIC1
ASIC4B
ASM-3
ASNRS
ASPA
ASPRS
ATAD5A
ATF3
ATF4
ATF5B
ATF6
ATG1
ATG12
ATG4B
ATG5
ATG7
ATM
ATP13A2
ATP1A1
ATP1A2
ATP1A3A
ATP1B1
ATP2A2
ATP2A2A
ATP2A2B
ATP2B2
ATP5A1
ATP5D
ATP5G1
ATP5S
ATP6V0A1
ATP6V0B
ATP6V0C
ATP6V0E2
ATP6V1AB
ATP6V1BA
ATP6V1C1
ATP8A2
ATP8B2
ATPALPHA
ATPSYNB
ATPSYNBETA
ATTA
ATXN1
AURKA
AVPR1B
AVPR2
B
B3GALNT2
B9D1
BACH
BACH1
BACH1A
BAD
BADB
BAG1
BAG4
BAK1
BALDSPOT
BAX
BAXA
BAXB
BBC3
BBOX1
BCHE
BCKDHB
BCL10
BCL2
BCL2A1
BCL2L1
BCL2L10
BCL2L11
BCL2L2
BCL6B
BCLAF1
BCO2A
BDNF
BECN1
BETAGGT-I
BETATRY
BFAR
BGCN
BICD1
BICD2
BID
BIGMAX
BIK
BIN1
BIRC2
BIRC3
BIRC5
BIRC8
BLF
BLOC1S6
BMI1A
BMP2
BMP4
BNB
BNIP1
BNIP3
BNIP3L
BOP1
BOR
BOTV
BRCA1
BRF1
BRF1A
BST1
BTBD2
BTG2
BTK29A
BZW1B
C11.1
C1QL3A
C1QL3B
C33A12.1
C47E12.2
CA4A
CABP1
CACFD1
CACNA1C
CACNA1E
CACNB3
CACTIN
CACYBP
CAD
CAD96CA
CALCR
CALM1
CALM2
CALR
CAMK1GA
CAMK2A
CAMKK1B
CAMP
CAPN1
CAPN11
CAPN2
CAPN6
CAR2
CAR3
CARD6
CARD8
CASC5
CASP1
CASP10
CASP12
CASP2
CASP3
CASP3A
CASP5
CASP7
CASP8
CASP9
CASPA
CAT
CATSUP
CAV1
CAVIN4B
CAX2
CBARP
CBL
CCDC32
CCDC88A
CCKBR
CCL19
CCL2
CCL20
CCL21
CCL21A
CCL21C
CCL3
CCNC
CCND1
CCND2
CCND3
CCNG1
CCNI2
CCS
CCTGAMMA
CD27
CD36
CD38
CD40
CD44
CD68
CD70
CD80
CD86
CD8B
CDC14B
CDC20
CDC25A
CDC40
CDC42L
CDC42SE2
CDH1
CDHR4
CDI
CDIPT
CDK2
CDK5R1
CDK5RAP1
CDK5RAP2
CDK8
CDKN1A
CDKN1C
CDO1
CDYL
CEBP1
CEBPB
CEBPD
CED-9
CEP290
CFAP74
CFL1
CFTR
CHAT
CHD3
CHE-11
CHE-13
CHE-3
CHRB
CHRM2
CHRNA5
CHRNA6
CHRNA7
CHRNB1
CHRNB2
CHRNE
CHRNG
CHST3A
CHT4
CIDEA
CIDEB
CIRBP
CKA
CKMT2B
CLCA1
CLDN7A
CLK3
CLPX
CLSPN
CLU
CLUL1
CMA1
CMASA
CMBL
CMKLR1
CMPK2
CNR2
COL1A1
COL2A1
COL3A1
COL4A1
COL6A1
COMT
COPE
COX2
COX4I1
COX5A
COX5AA
COX5B
COX6A1
COX6B1
COX6C
COX7A2
COX7A2A
COX7A2L
CPLX1
CPT1A
CRADD
CREB1
CREB3
CREBA
CREBBP
CREG2
CRFB15
CRIP1
CRIP2
CRISPLD1A
CRISPLD2
CRLF2
CRLF3
CRN
CROT
CSF1R
CSF2
CSF3
CSNK1G2
CSNK2A2
CSPG4
CSPG5B
CTGF
CTNNB1
CTNND1
CTNND2
CTR1C
CTRB
CTSB
CTSBB
CTSC
CTSD
CTSH
CTSK
CTSL
CTSL.1
CTU2
CUBN
CUEDC2
CUL1
CX3CR1
CX52.9
CXCL1
CXCL10
CXCL11
CXCL2
CXCL3
CXCL8
CXCR4
CYB5A
CYC1
CYC-2.1
CYCB
CYCS
CYGB
CYP11A1
CYP12B2
CYP18A1
CYP1A
CYP1A1
CYP1A2
CYP1B1
CYP24A1
CYP26B1
CYP26C1
CYP28A5
CYP-29A2
CYP2AA11
CYP2AA12
CYP2AA3
CYP2AE1
CYP2C6V1
CYP2D22
CYP2E1
CYP2F4
CYP2J9
CYP2K19
CYP2K20
CYP2K21
CYP305A1
CYP309A1
CYP312A1
CYP313A1
CYP-33E2
CYP3A2
CYP4A14
CYP4A3
CYP4AA1
CYP4AC2
CYP4AC3
CYP4D20
CYP4D21
CYP4E1
CYP4E3
CYP4P1
CYP4V7
CYP6A13
CYP6A18
CYP6A22
CYP6A23
CYP6D4
CYP6D5
CYP6G1
CYP6W1
CYP9B1
CYP9B2
CYR61
CYT-B5-R
CYTH3
DAAM1B
DAF-16
DAF-18
DAF-2
DAF-6
DAMM
DAP3
DAPK1
DAW
DBI
DBNLB
DBP
DBP45A
DCUN1D4
DDA1
DDAH1
DDAH2
DDB2
DDC
DDIT3
DDIT4
DDX5
DECAY
DESI1A
DFFA
DFNA5
DGKB
DGKH
DGKI
DGP-1
DHCR24
DHCR7
DHD
DHDHL
DHX32A
DIABLO
DIP2B
DIS3
DJ-1ALPHA
DJ-1BETA
DLD
DLD-1
DLL1
DLST
DM
DMD
DMRTA2
DNAJB1
DNAJB6
DNAJC3
DNM2
DOA
DOK4
DOP1R2
DPP3
DPYSL4
DRD2
DRD4
DRD5
DTX1
DTX3
DUOX1
DUOX2
DUSP1
DUSP22B
DVL2
DYF-13
DYF-3
DYF-7
DYNLL1
DYRK1A
E2F1
E2F8
EAAT1
EAG
EAT-3
EBI3
EDEM1
EDN1
EDNRA
EEF1A1
EEF1A2
EEF1DB
EEF1G
EEF2KMT
EFNB1
EGFR
EGLN2
EGM
EGR
EGR1
EGR4
EHBP1L1B
EIF2A
EIF2AK3
EIF2B4
EIF2B-ALPHA
EIF-2BETA
EIF2S1
EIF4E2
EIF4EBP1
EIF4EBP3L
EIF4G2
EIP55E
EIP71CD
ELAL
ELAVL1
ELK1
ELMOD3
ELN
ELNB
ELOVL4B
ELT-2
ELT-6
ENA
ENDOA
ENO1
ENO2
ENO3
EPC-1
EPC2
EPG5
EPN2
EPO
EPS8
EPSILONTRY
EPX
ERBB2
ERBB3
ERBB4
ERCC1
ERCC4
ERCC6
ERGIC2
ERMP1
ERN1
ESRRA
EST-6
ETATRY
ETFDH
ETHE1
ETL4
ETS1
ETS2
ETV5B
EXN
EXO5
EZH1
F13A1B
F13B6.1
F2
F29C4.2
F56D5.5
FAAH
FABP11A
FABP1B.1
FABP2
FABP5
FADD
FADS2
FAM122B
FAM214A
FAM69C
FARSB
FAS
FASL
FASLG
FASTKD5
FAT1
FAT3
FCF1
FDX1
FECH
FER1HCH
FER2LCH
FEZ1
FGF1
FGF2
FGFR3
FKBP14
FKBP1AB
FKBP4
FKBP5
FLCN
FLN
FLO2
FLOT2B
FLVCR2B
FN1
FNTB
FOG
FOLR1
FOPNL
FOS
FOSAB
FOSL2
FOXM1
FOXO
FOXO3
FS(2)KET
FST
FSTL1
FTH1
FTH1A
FTL
FTMT
FUR1
FUT2
FXR2
FXYD6
FYN
FZD1
FZY
G6PC3
G6PD
G6PDX
GAB1
GABARAPL1
GABBR1
GABRA4
GABRA6
GABRB1
GABRD
GAD1
GAD2
GADD45A
GADD45AA
GADD45B
GADD45BA
GADD45G
GAK
GALNS
GALPHAQ
GALT
GAMMATRY
GAP43
GAPDH
GART
GAS-1
GAS5
GAST
GATA
GATA2A
GATA3
GBP
GCGR
GCH1
GCK
GCLC
GCLM
GDF11
GDF15
GDI
GDNF
GEMIN8
GFAP
GFRA1
GFRA2
GGCTB
GGPS1
GH
GHR
GHSR
GINS1
GJA1
GJB1
GLAZ
GLB-13
GLB1L
GLOB1
GLRX
GLRX2
GLS2
GLT
GLUL
GLUPRORS
GM2A
GMDS
GMFB
GNAI3
GNAO1
GNAS
GNAT1
GNBP3
GNG5
GNGT2
GNRHR
GOPC
GOT1
GOT2
GPAT3
GPC1
GPC2
GPER1
GPR107
GPR137C
GPR27
GPR39
GPR6
GPT
GPX
GPX1
GPX1A
GPX2
GPX3
GPX4
GPX5
GPX-5
GPX-6
GPX7
GRB2
GRB7
GRIA2
GRIK3
GRIN1
GRIN2A
GRIN2B
GRIN2C
GRK2
GRM2
GRM6
GS1
GSK3A
GSK3B
GSR
GSS
GST-10
GST-3
GSTA1
GSTA2
GSTA3
GSTA4
GSTD1
GSTD2
GSTD3
GSTD4
GSTD5
GSTD8
GSTD9
GSTE1
GSTE3
GSTE6
GSTE7
GSTE9
GSTM1
GSTM2
GSTM3
GSTO1
GSTO-1
GSTP1
GSTP2
GSTS4
GSTT1
GSTT1B
GSTT2
GSTZ1
GTDC1
GTF2H3
GTPBP1
GTPBP2
GTPX1
GTSF1
GUCA1D
GUCY1A3
GUK1
H13
H1F0
H1FX
HAMP
HANG
HAVCR1
HBA
HBA-A1
HBB
HBB-B1
HBN
HDAC4
HDAC7
HEBP2
HECW2A
HEM
HEMK1
HERPUD1
HES3
HEXA
HEY2
HEYL
HGF
HGO
HIF-1
HIF1A
HIGD1A
HIPK3A
HIST1H2AC
HIST1H2BH
HIST2H2AC
HIST2H2L
HIST2H3C
HIVEP1
HK
HK1
HMGA2
HMGB1
HMGB1A
HMGCL
HMGCRA
HMGN5
HML
HMOX1
HMOX1A
HMOX2
HMU
HN
HNRNPA2B1
HNRNPC
HNRNPD
HNRNPK
HOMER
HOMER2
HOXB13
HPCAL1
HPN
HPRT1
HPS1
HPX
HRAS
HRK
HRS
HSC70
HSD11B1
HSD17B12
HSD17B2
HSF1
HSF-1
HSP22
HSP23
HSP26
HSP27
HSP-60
HSP60A
HSP68
HSP70
HSP90AA1
HSP90AA2P
HSP90B1
HSPA1A
HSPA1B
HSPA1L
HSPA2
HSPA5
HSPA8
HSPA9
HSPB1
HSPB3
HSPB6
HSPB9
HSPD1
HSPE1
HTATIP2
HTR1B
HTR2A
HTR5B
HTRA2
HTT
ICAL1
ICAM1
ID1
IDGF1
IDH1
IDH3A
IER5L
IFNA4
IFNG
IGF1
IGF1R
IGF2
IGF2R
IGFBP1
IGFBP1A
IGFBP1B
IGFBP5
IGFN1.3
IH
IKBKAP
IL10
IL13
IL15
IL17B
IL17C
IL17F
IL18
IL19
IL1A
IL1B
IL1F6
IL2
IL20
IL21
IL24
IL25
IL27
IL3
IL4
IL6
IL7
IL9
IMD
IMPL3
INAA
INE
INHBA
INPP4B
INR
INS1
INX2
INX-8
IRBP
IRP-1B
IRS1
IRS2
ISP-1
ITGA7
ITGAM
ITGB8
ITLN3
ITPK1
ITPR1
ITPR1A
JAFRAC1
JAG1
JHI-26
JIL-1
JON25BI
JON99CI
JON99CIII
JPT1
JUN
JUNB
JUND
JUPB
K07H8.8
K12H4.5
KAT2B
KCNA1
KCNA2
KCNA4
KCNB2
KCNE1
KCNH7
KCNJ15
KCNJ5
KCNJ6
KCNK15
KCNMA1
KCNMB4
KCTD9A
KDM2A
KEAP1A
KEAP1B
KEL
KIF1B
KIFC3
KIT
KL
KLF1
KLF11A
KLF2
KLF4
KLF9
KLHL15
KLHL24B
KLHL38B
KO
KRN
KRT17
L3MBTL3
LA
LAMC2
LAMP1
LAMTOR2
LCN2
LCP65AG2
LDAH
LDLRAP1A
LECTIN-GALC1
LEP
LEPR
LGALS2B
LGALS3
LGALS9L1
LIFR
LIMK1
LIMK2
LK6
LMNB1
LOR
LOXL1
LPAR2B
LPIN2
LPL
LPO
LRP1B
LRP4
LRRC17
LRRC30A
LRRC41
LRRC8DB
LRRK2
LSM1
LSP1
LSP1BETA
LSP2
LT
LTA
LTBR
LYNX1
LYPD6
LYPLAL1
LYSS
LYSX
LYZ
LYZ2
LZTFL1
MACF1
MAFF
MAFK
MAG
MAK
MAL
MAL-A1
MAL-A3
MAN2B2
MANF
MAO
MAP1LC3A
MAP1LC3B
MAP2
MAP205
MAP2K1
MAP2K3
MAP2K6
MAP3K5
MAP3K6
MAP3K7
MAPK1
MAPK10
MAPK11
MAPK14
MAPK15
MAPK3
MAPK4
MAPK6
MAPK8
MAPK8B
MAPK9
MAPT
MARS-1
MAS1
MAT2B
MBC
MBD1
MBD3
MBF1
MBNL1
MBOAT2
MBPA
MBPB
MC5RA
MCL1
MCL1A
MCL1B
MCM2
MDM2
MDM4
MDP1
MDR50
MEC-1
MECP2
MED17
MEF2C
MEKK1
MEN
MEOX2
MEP1A.1
MEP1A.2
MEP1B
MER
MET
MEV-1
MFGE8
MFSD10
MFSD11
MFSD12A
MFSD4B
MFSD6B
MGAA
MGAT1
MGEA5
MGP
MGRN1
MGST1
MHC1LAA
MHC1ZBA
MIA2
MIF
MIPP1
MIR10A
MIR1184-1
MIR1273G
MIR1284
MIR1290
MIR1304
MIR1321
MIR145
MIR153
MIR195
MIR208A
MIR21
MIR23A
MIR23C
MIR27A
MIR30C1
MIR3135A
MIR3142
MIR3175
MIR3178
MIR3182
MIR320E
MIR34C
MIR3646
MIR3654
MIR3675
MIR3679
MIR3686
MIR371B
MIR378B
MIR378E
MIR412
MIR4275
MIR4289
MIR4291
MIR4305
MIR4308
MIR4446
MIR4456
MIR4484
MIR4521
MIR4524B
MIR4657
MIR4742
MIR4784
MIR484
MIR491
MIR498
MIR5196
MIR519E
MIR5586
MIR574
MIR589
MIR647
MIR767
MIR944
MIR98
MIRLET7D
MIRLET7G
MKL2
MLC1
MLE
MLH1
MMP1
MMP11
MMP12
MMP13
MMP13A
MMP14
MMP17
MMP1A
MMP2
MMP3
MMP8
MMP9
MOCS1
MOV10B.1
MPO
MPP4
MPX
MPZ
MRC1
MRGPRF
MRPL-1
MRPL15
MRPS-33
MRPS-9
MS4A17A.8
MSB1L
MSH2
MSH3
MSH6
MSOPA
MSRA
MSRB1
MST57DC
MT1
MT1A
MT1X
MT2
MT2A
MT3
MTFR1
MTH
MTHFR
MTHFS
MTHFSD
MTL-1
MTNA
MTNB
MTOR
MUC5AC
MUC6
MVL
MXRA7
MYBPC2A
MYBPHA
MYC
MYD88
MYL10
MYL6
MYLIPB
MYO61F
NAALAD2
NABP1
NACA
NACHRALPHA6
NAHODA
NAIP
NAMPT
NAMPTA
NAPAA
NAPG
NAT14
NBN
NCANA
NCF1
NCF2
ND1
ND-75
NDP
NDRG1
NDST1
NDUFA7
NDUFAF1
NDUFC2
NDUFS4
NDUFS7
NDUFV2
NEFH
NEFL
NEFM
NELFE
NEP2
NES
NEU1
NEUROD1
NEUROD2
NEUROG1
NF1
NFAT5
NFE2L1A
NFE2L2
NFE2L2A
NFIB
NFIL3-6
NFKB1
NFKBIA
NFKBIAB
NGB
NGEF
NGFR
NGP
NHE1
NINJ1
NIPBL
NLRP3
NMBR
NMDA1
NMDMC
NME1
NME7
NOG
NOL3
NOS1
NOS1AP
NOS2
NOS2A
NOS3
NOSIP
NOSTRIN
NOTCH1
NOTUM1B
NOX1
NOX4
NOXO1
NPC1L1
NPFFR2A
NPHP4
NPHS2
NPRL3
NPS
NPTXR
NPVF
NQO1
NQO2
NR1D1
NR1D2
NR1D2A
NR1I2
NR1I3
NR2E1
NR2F1
NR2F6
NR3C1
NR3C2
NR4A1
NRAP
NRD1
NRG1
NRM
NRTN
NRV2
NRXN2
NRXN3
NSFB
NT5E
NTN1
NTPASE
NTR
NTRK2
NTSR1
NUAK1A
NUDT1
NUFIP1
NUO-3
NUO-4
NUPR1
NUPR1.L
NXF1
NXT1
OAT
OAZ2
OAZ2B
OCHO
ODC1
ODD
O-FUT2
OGDH-1
OGRE
OLR1867
OPRD1
OPRM1
OR128-3
OR2A
OR92A
ORCT
ORK1
OS9
OSBPL7
OSGN1
OSM-1
OSM-3
OSM-5
OSM-6
OTC
OTP
P2RX7
P2RY1
P2RY4
PABPC1B
PAK1
PALLD
PARK
PARK2
PARK7
PARP1
PAT-4
PAX5
PAX6
PCDH7
PCGF5A
PCK1
PCNA
PCP2
PCP4L1
PCYOX1
PCYT1AB
PCYT1BA
PDCD10
PDE1B
PDE4C
PDE6A
PDGFA
PDGFB
PDGFRA
PDHA1
PDIA3
PDIA4
PDILT
PDK-1
PDK2A
PDK4
PDLIM7
PDYN
PDZD3A
PEB
PEBP1
PENK
PEPCK
PER1
PER1A
PEX12
PEX13
PFKFB3
PFKFB4
PFKFB4B
PFKMA
PFKMB
PFKP
PFRX
PGAP2
PGD
PGF
PGRP-SC1B
PGS1
PHF1
PHF20A
PHIP
PHKA1
PHKA2
PHKG1A
PHKG1B
PHKG2
PHLDA2
PHLDB3
PI3K92E
PI4K2B
PIGC
PIK3R1
PIK3R3
PIK3R3A
PINK1
PIP5K1BB
PIR
PJA1
PKLR
PLAC9
PLAU
PLCB2
PLCB3
PLCE1
PLCG1
PLCG2
PLCXD1
PLD1B
PLE
PLEKHM1
PLIN4
PLP1
PLP1B
PLSCR2
PLTP
PLX
PMAIP1
PML
PNOC
PNP4B
POLH
POLR1C
POLR2K
POR
POSH
POU1F1
POU3F3
PPARA
PPARG
PPARGC1A
PPM1LB
PPM1NA
PPP1CA
PPP1R15B
PPP1R3DB
PPP2R2A
PPP5C
PRDX1
PRDX2
PRDX3
PRDX4
PRDX5
PRDX6
PRELID3B
PRKAA1
PRKAA2
PRKAR1A
PRKAR1B
PRKCD
PRKCSH
PRKCZ
PRKD1
PRKN
PRL
PRL4A1
PRMT6
PRNP
PROCR
PROP1
PROSALPHA2
PROSALPHA3
PROSALPHA5
PROSALPHA6
PROSBETA2
PROSBETA3
PROSBETA5
PROSBETA6
PROSER3
PRPF6
PRPS1B
PRR7
PRRT1
PRSS16
PRTGA
PRX2540-2
PRX3
PSAP
PSEN1
PSMB1
PSMB3
PSMB5
PSMC4
PSMC5
PSN
PSTK
PTGDR
PTGDS
PTGER2
PTGER2A
PTGER3
PTGFR
PTGS1
PTGS2
PTH1RA
PTMA
PTN
PTP61F
PTPN6
PTR
PTRH1
PTX1
PU
PUG
PVALB8
PX
PXDNL
PYCARD
PYROXD2
QARS-1
R10H10.7
RAB11A
RAB18
RAB2
RAB30
RAB31
RAB43
RAB4A
RAC1A
RAC2
RAD17
RAF1
RAL-1
RALAA
RAMP2
RAP1GAP2A
RASD1
RASGEF1BA
RBP1
RBP2B
RBX1
RCAN1A
RCOR1
RDH12L
REF(2)P
REG-2
RELA
RELB
REREB
RETREG1
REV1
RFABP
RG
RGS-1
RGS20
RGS4
RGS7BPB
RGS8
RH6
RHCGL1
RHEA
RHNO1
RHO
RHOAB
RHOBTB2B
RHOL
RHP
RIN1
RIOK3
RIPK1
RIPK2
RIT1
RM62
RNASEH2A
RNF150A
RNF152
RNF183
RNF6
ROBO4
ROC1A
ROCK1
ROCK2A
ROM1B
RPA-70
RPI135
RPL12
RPL14
RPL19
RPL41
RPL7
RPL8
RPL9
RPN1
RPN10
RPN11
RPN12
RPN2
RPN3
RPN8
RPN9
RPR
RPS12
RPS15
RPS-23
RPS27
RPS-5
RPS6KA2
RPS6KB1
RPT1
RPT2
RPT5
RPT6
RRAD
RRM2
RS1A
RSG1
RSPRY1
RT1-EC2
RTCA
RTCB
RTN2B
RTN4
RTN4B
RTN4RL2
RTN4RL2A
RTN4RL2B
RUNDC3B
RXRA
RXRB
RY
RYR
RYR2
S100A1
S100A8
S100A9
S100B
SAA2
SACS
SAGA
SAGB
SARAF
SCAMP2
SCAND1
SCARA3
SCD1
SCG2A
SCG2B
SCG3
SCG5
SCGB1A1
SCN2B
SCN4A
SCNN1A
SCYL
SDAD1
SDHB
SDHD
SDHDA
SDS22
SEK-1
SELD
SELENOH
SELENOS
SELM
SEMA4A
SEMA4D
SERBP1
SERINC3
SERPINA1B
SERPINA3M
SERPINE1
SERPINH1
SERT
SESN1
SESN2
SET
SF3B1
SFTPA1
SFTPB
SFTPD
SFXN5B
SGG
SGK1
SH
SH3GL2
SHARPIN
SHC1
SHISA9A
SHOC2
SI
SIAH1A
SID4
SIRPA
SIRT1
SIX4A
SKN-1
SKPD
SLC11A1
SLC12A3
SLC13A2
SLC15A2
SLC16A1
SLC16A6B
SLC17A1
SLC17A8
SLC18A2
SLC1A8B
SLC1A9
SLC21A4
SLC22A2
SLC22A6
SLC22A7A
SLC23A2
SLC25A15B
SLC25A38A
SLC25A45
SLC26A3.2
SLC26A5
SLC27A3
SLC28A2
SLC2A1
SLC2A11B
SLC2A11L
SLC2A15B
SLC2A3
SLC2A4
SLC2A9L2
SLC30A1
SLC31A1
SLC32A1
SLC35A3
SLC35B2
SLC38A3
SLC3A2
SLC47A1
SLC47A2
SLC4A2
SLC5A1
SLC5A7
SLC6A11
SLC6A12
SLC6A17
SLC6A18
SLC6A19A.1
SLC6A2
SLC6A20
SLC6A3
SLC6A9
SLC7A1
SLC7A11
SLC7A3
SLC8A1
SLCO1A4
SLPI
SLX1A
SMAD1
SMAD2
SMAD3
SMAD6
SMN1
SMOX
SMP-30
SMYD2A
SNAPC5
SNCA
SNF4AGAMMA
SNRNP25
SNTG2
SOCS1A
SOCS2
SOD
SOD1
SOD-1
SOD2
SOD3
SOD-4
SODH-1
SORBS1
SOUL5L
SOX1
SOX13
SOX14
SOX17
SOX19B
SOX8
SOX9
SP
SPARC
SPAT
SPDL1
SPE-26
SPECC1LB
SPEN
SPIN
SPN27A
SPN28F
SPN38F
SPON1A
SPP1
SPRN
SPRYD4
SPTAN1
SPZ
[truncated: 290 more rows]

## Sheet: Ziram
Genes from CTD July 2018
CASP1
CASP3
CASP8		Genes associated with ziram
CASP9
CYCS
DBH
FCGR3A
GNLY
GZMA
GZMB
GZMK
HMOX1
HSD11B1
HSD11B2
IFNB1
IFNG
IL1B
IL4
MAPK1
MAPK3
NFKB1
NLRP3
PRF1
SNCA
TNF
TPO
UBA1

## Sheet: MTPT
Genes from CTD July 2018
SEPT5
SEPT7
ABCG2		Genes associated with MPTP
ACAA2
ACHE
ACTR1A
ADCY7
ADGRL1
ADNP
ADORA2A
AIF1
AKR1A1
AKT1
ALDH1A1
APEX1
API5
ARF1
ARF3
ARRB1
ASPM
ATP5B
ATP6V0A4
ATP6V0C
ATP6V1B2
ATP9A
ATRN
BAD
BAP1
BAX
BCL2
BCL2L10
BDNF
BNIP3
C1R
C1S
CALM1
CAPZB
CARD10
CASP1
CASP12
CASP3
CASP9
CAT
CBX5
CCL2
CCNB1
CCND2
CCNF
CCNL2
CD151
CD44
CD68
CD9
CDC42
CDH11
CDK5R1
CDK5R2
CDKN2D
CETN3
CFLAR
CHRNA4
CHRNA6
CIB1
CKMT1
CLCA2
CLSTN1
CNN2
COL1A1
COL6A1
COMT
COQ8A
COX5A
COX7A2L
COX7C
CSF3
CST3
CTSB
CTSL
CX3CR1
CYC1
CYP11A1
CYP2D22
CYP2D6
DCXR
DDIT3
DLST
DNAJA1
DNAJB9
DPP4
DPYSL2
DRD1
DRD2
DRD3
ECM1
EEF1A1
EEF2
EFNA1
EFNB3
EGR1
EIF2A
EIF2AK2
EIF2B4
EIF4E
EIF5
EN1
EN2
ENO1
ENO2
EPAS1
ERN1
ERP44
ETFA
EZR
FADD
FASL
FBXL12
FOSB
FYN
GAB1
GAD1
GALE
GAP43
GAPDH
GATA6
GCLC
GDNF
GFAP
GHITM
GLG1
GMFB
GNAI2
GOLT1B
GPRC5C
GPX1
GPX3
GRID2
GRIN1
GRK6
GRM1
GRM5
GSK3B
GSTA4
GSTM6
GTF2I
HBA-A1
HELLS
HIF1A
HINT1
HIPK1
HMOX1
HNRNPC
HRAS
HSP90AA1
HSPA5
HSPE1
IDH3A
IL1A
IL1B
IL4RA
IL6
IRAK1
IRX3
ITM2B
JMJD6
KAT6B
KCNJ6
KIF1A
KIF1B
KIF3B
KIF5A
KIFC2
KLF4
LPAR4
LRRK2
MAOA
MAOB
MAP2
MAP2K7
MAP3K12
MAPK1
MAPK3
MAPT
MARK2
MC2R
ME1
MMP7
MRPL10
MRPL20
MRPL9
MT2
MT3
MTA1
MTCH1
MTF2
MTOR
NCAM1
NDUFB5
NDUFS1
NDUFS4
NFE2L2
NGB
NOS1
NOS2
NPL
NR4A2
NRF1
NSF
NUPR1
OCLN
OPRM1
P3H3
PAK2
PARK2
PARK7
PDCD6IP
PDIA6
PDYN
PENK
PFDN1
PHB
PHTF1
PIDD1
PIGC
PIN1
PINK1
PIP5K1C
PLAA
PNOC
PNPLA8
PPM1B
PPP1R1B
PPP2R3C
PRDX2
PRDX3
PRKAB1
PRKN
PSMC2
PSMC5
PSMG2
PS-MODR4
PTGS2
PURA
PYCARD
RAB2
RAB3A
RAB5A
RAB7
RAB8A
RAD1
RAD50
RANGAP1
RASA1
RASA3
RBBP4
RBBP5
RELA
RET
RGS2
RPL26
RPL5
RSPO3
SAP18
SENP6
SFPQ
SH3KBP1
SLC18A2
SLC1A1
SLC22A1
SLC22A2
SLC26A3
SLC2A1
SLC40A1
SLC6A3
SLC6A4
SMAD1
SMAD3
SMPD3
SNCA
SNCAIP
SNCG
SOD2
SP1
SRP9
SRPK2
STIP1
STMN1
STX4A
SYN3
SYNGR1
SYNGR2
SYNGR3
SYT10
SYT4
TFAM
TFRC
TH
TIMP3
TIRAP
TJP1
TLR4
TNF
TNK2
TPH2
TPP2
TRAF2
TRP53
TRP53INP1
TSC22D1
TUBA1A
TXN
UBB
UBC
UBE2D2
UCHL1
UROS
VIP
VPS28
VPS41
WBP4
XBP1
YWHAG

## Sheet: maneb
Genes from CTD July 2018
MARCH9
ACADS
ACHE		Genes associated with Maneb
ACO2
ACT1
ACTG1
ADAM22
ADGRB1
ADGRG1
ADORA1
AGO3
AIF1
AKR1B3
AKT1
ALAS2
ALB
ALDH2
ALDH5A1
ALDOC
AMN
ANXA2
AP3B2
AP3D1
APAF1
APBB1
AR
ARF3
ARNT2
ASCL1
ATG12
ATP5A1
ATP5G1
ATP6V0B
ATP6V0C
ATP6V1C1
ATP8A2
BAD
BAK1
BAX
BBC3
BCL2
BCL2A1
BCL2L1
BCL2L11
BDNF
BECN1
BICD1
BID
BIK
BMP2
BMP4
BNIP3
BNIP3L
BRF1
CACNA1E
CACYBP
CALM1
CALM2
CAMP
CAPN11
CAR3
CASP1
CASP3
CASP7
CASP8
CASP9
CAT
CCDC88A
CCL19
CCL2
CCL21
CCL21A
CCL21C
CCND1
CD34
CDC25C
CDHR4
CDIPT
CDK2
CDK5R1
CDK5RAP1
CDK5RAP2
CDKN1A
CEBPD
CEP290
CHRM2
CIRBP
CLCA1
CLU
COPE
COX5A
COX6A1
COX6B1
COX7A2
COX7A2L
CPLX1
CREB1
CRIP2
CRLF2
CROT
CTSL
CXCL10
CXCL8
CYC1
CYCS
CYP1A1
CYP1A2
CYP2D22
CYP2E1
DAP3
DBI
DDIT4
DDX5
DGKI
DIP2B
DLL1
DLST
DMRTA2
DNAJB6
DNM2
DRD2
DRD4
DRD5
E2F1
EEF1A1
EEF1G
EFNB1
EGR4
EIF4G2
ELK1
ENO1
ENO2
ETL4
F3
FAS
FASLG
FEZ1
FGFR3
FKBP4
FKBP5
FOS
FXYD6
GABRA6
GAS5
GCLC
GH
GM2A
GMFB
GNG5
GNGT2
GOT1
GPR27
GPT
GPX1
GPX4
GRB2
GSK3B
GSR
GSTA3
GSTA4
GSTP1
GUK1
HBA-A1
HDAC3
HDAC6
HES3
HEY2
HEYL
HIST1H2AC
HIST1H2BH
HIST2H2AC
HK1
HMGA2
HMGN5
HMOX1
HNRNPK
HNRNPM
HSD11B2
HSF1
HSP22
HSP90AA1
HSP90AB1
HSPA1B
HSPA5
HSPA8
IDH3A
IER5L
IFNG
IGF1
IL1B
IL2
INHBA
IRS2
ITGAM
ITGB8
ITPR1
JPT1
KCNA2
KCNMA1
KCNQ2
KDR
KIF1B
KISS1
KIT
KLF2
KLHL15
KRT6A
LAMC2
LIFR
LIMK2
LOR
LRP4
LRRC17
LRRC41
LRRK2
LYNX1
MACF1
MAP2
MAP2K1
MAP2K6
MAPK1
MAPK15
MAPK3
MAPT
MBD3
MBNL1
MBOAT2
MCL1
MDM4
MEF2C
MFGE8
MKL2
MRPL15
MT1
MTHFR
MTOR
MUC6
MYC
NCF1
NDP
NEUROD1
NFAT5
NFE2L2
NFIB
NFKB1
NFKBIA
NGP
NIPBL
NOG
NOS2
NPS
NQO1
NR4A1
NRG1
NRTN
NTN1
NTRK2
OAZ2
ODC1
P2RY4
PARK2
PAX5
PAX6
PCDH7
PCNA
PCP2
PDCD10
PDE1B
PDGFRA
PDHA1
PDYN
PEBP1
PGS1
PIGC
PLAUR
PLCE1
PMAIP1
PNOC
POLR1C
POLR2K
POU3F3
PRDX1
PRDX2
PRDX3
PRKCZ
PRL
PRR7
PSAP
PSEN1
PSMB1
PSMC4
PTGS2
PTK2B
PTPN4
PTPN9
PVALB
RAF1
RBX1
RELA
RIPK1
ROCK1
RPL12
RPL19
RPL41
RPL8
RPL9
RPS12
RPS15
RPS27
RPS6KA2
RTN4
RTN4RL2
S100A6
S100A8
S100A9
SAA2
SCAMP2
SCAND1
SDHB
SEMA4D
SERPINE1
SIRT1
SIRT2
SIRT3
SLC17A8
SLC18A2
SLC22A2
SLC5A7
SLC6A2
SLC6A3
SLC8A1
SNCA
SOD1
SOD2
STAT3
STAT4
STFA3
STMN1
STON2
STRBP
SUMO1
SYT5
TBCK
TECR
TEK
TGFB1
TH
TIMM13
TMEM42
TNF
TNFAIP3
TNR
TPI1
TPO
TRAF6
TRP53
TRPM3
TUBA1A
TUBA1B
TUBB5
TUSC1
TXN1
TXNRD1
UBA1
UBB
UBC
UBXN7
UCHL1
UCHL5
UNC13C
UPF3B
UQCRC1
UTP14B
VAMP5
VEGFA
VPS45
ZBTB44
ZFP580
ZHX3

## Sheet: rotenone
Genes from CTD July 2018
AADAT
AAMP
ABCB1		Genes associated with rotenone
ABCB6
ABCG5
ABCG8
ABLIM1
ACACA
ACAD9
ACADSB
ACAT1
ACD
ACHE
ACO1
ACO2
ACOX2
ACP5
ACTA2
ACYP1
ADAMTS1
ADAR
ADCY9
ADCYAP1
ADM
ADNP
ADORA2A
AGO2
AGPAT5
AGT
AGTR2
AGTRAP
AIF1
AIFM1
AIFM2
AKAP1
AKAP9
AKR1B7
AKT1
ALB
ALDH1L2
ALDH2
ALDOB
AMBRA1
ANAPC1
ANAPC10
ANGPTL4
ANGPTL6
ANKRD37
ANPEP
ANXA2
ANXA3
ANXA5
AP1AR
APAF1
APLN
APP
ARHGDIG
ARIH1
ARL1
ARL2
ARL6IP5
ARL8B
ARNTL
ARPC2
ASAH1
ASAH2
ASB1
ASB8
ASMTL
ASNS
ASRGL1
ASS1
ASXL1
ATF3
ATF4
ATF5
ATG10
ATG16L1
ATG4B
ATG5
ATG7
ATM
ATP13A2
ATP1A2
ATP2B2
ATP5C1
ATP5D
ATP5E
ATP5G3
ATP5I
ATP5J
ATP5L
ATP5O
ATP5S
ATR
ATXN3
AVEN
BACE1
BAD
BAG3
BAG5
BAK1
BARD1
BAX
BAZ1B
BCL2
BCL2L1
BCL2L2
BCLAF3
BDNF
BECN1
BHLHE40
BID
BIRC2
BIRC3
BIRC5
BNIP3
BRCA1
BRCA2
BRD1
BRF1
BTRC
BUB1B
C2CD2L
CA9
CALB1
CALB2
CALCRL
CAMK1D
CAMK1G
CAMK2A
CAMK2B
CAMK2G
CAMKK1
CAMKK2
CAR6
CARTPT
CASC3
CASP1
CASP12
CASP2
CASP3
CASP4
CASP6
CASP7
CASP8
CASP9
CAT
CAV2
CBLN2
CBS
CCDC125
CCDC174
CCL2
CCL6
CCND1
CCND2
CCND3
CCNE1
CCNH
CCR3
CD14
CD163
CD164
CD2BP2
CD34
CD36
CD38
CD44
CD63
CD68
CD81
CD9
CDC42
CDCA7
CDH1
CDH15
CDH2
CDH3
CDH7
CDH9
CDK18
CDK20
CDK4
CDK6
CDKAL1
CDKN1A
CEBPA
CEBPB
CEP152
CEP78
CFDP1
CFLAR
CHCHD10
CHEK1
CHIL3
CHPT1
CHST8
CHUK
CIRBP
CLDN11
CLDN2
CLDN5
CLMP
CLU
CNOT7
CNTF
CNTN1
CNTN2
COA4
COL16A1
COL6A3
COQ8A
COX1
COX4I1
COX5A
COX5B
COX6A2
COX7A2
COX7A2L
COX7B
COX7C
COX8B
CP
CPNE6
CPT1A
CRADD
CREB1
CREBBP
CRMP1
CRTC2
CRTC3
CRY1
CRY2
CRYZL1
CTAGE5
CTH
CTNNB1
CTSB
CTSC
CTSD
CTSF
CTSZ
CUL2
CUX1
CXCL1
CXCL2
CXCL8
CXCR4
CXXC4
CXXC5
CYB5R1
CYBA
CYBB
CYC1
CYCS
CYP11B1
CYP11B2
CYP19A1
CYP1A
CYP1A1
CYP-29A2
CYP-34A9
CYP-35A2
DAPK1
DDIT3
DDIT4
DDX27
DFFB
DHRS7
DHX36
DIABLO
DJR-1.1
DKK2
DKK4
DLD
DNAH7
DNAJA2
DNAJB5
DNAJC17
DNAJC30
DNAJC5
DNAJC6
DNAJC7
DNM1L
DPH7
DPM1
DPP3
DPP4
DPP7
DRD1
DRD2
DUSP3
DUSP4
E2F1
E2F7
EBAG9
EDEM2
EDN1
EFNB3
EFR3A
EGFR
EGLN3
EGR1
EHHADH
EID1
EIF2AK3
EIF2B1
EIF2B2
EIF2B4
EIF2B5
EIF2S1
EIF4EBP1
ELMOD3
ELT-2
EMCN
EML4
EN1
EN2
ENC1
ENO2
ENPP1
ENTPD1
ENTPD2
EPAS1
EPHX1
ERCC6
ERN1
ERN2
ERO1L
ESR1
ESR2
ETS1
EVA1A
EVA1C
EVI1
EXO1
FABP4
FAH
FAM131B
FAM13B
FAM204A
FAM58BP
FAM76A
FANCA
FANCC
FANCD2
FANCE
FANCF
FANCG
FAS
FASN
FBXL5
FBXW7
FGA
FGF1
FIS1
FKBP1A
FKBP1B
FKBP4
FKBP5
FKBP8
FLRT3
FLT1
FMOD
FN1
FNBP1
FOS
FOXJ2
FRZB
FTH1
FTL1
FXYD3
FZD1
FZD10
FZD4
FZD8
G6PC
GABARAPL1
GADD45A
GADD45G
GALM
GALNT2
GAPDH
GAS7
GCH1
GCLC
GCLM
GDF15
GDNF
GFAP
GFRA1
GGCT
GIPC2
GJA1
GLA
GNAI2
GOLGA4
GPAM
GPATCH11
GPATCH4
GPI1
GPT
GPX1
GPX4
GPX-6
GRIFIN
GRM4
GRM5
GRM6
GRM7
GRM8
GRPEL2
GRWD1
GSK3B
GSR
GSS
GST-1
GSTA1
GSTA2
GSTA3
GSTA4
GSTCD
GSTM1
GSTM2
GSTM6
GSTO1
H2AFX
HADHB
HAX1
HBA-A1
HBA-A2
HBB
HEPH
HERC3
HEXA
HIF1A
HINT1
HIST3H2BA
HK1
HK2
HMGB2
HMGCR
HMOX1
HNRNPH1
HNRNPM
HRAS
HSC70
HSD17B4
HSF-1
HSP-16.1
HSP-16.2
HSP-6
HSP-60
HSP-70
HSP90AB1
HSPA1A
HSPA5
HSPA8
HSPA9
HSPB1
HSPB3
HSPB6
HSPB8
HSPD1
HSPE1
HSPH1
HTRA1
HTRA2
HUS1
ICAM1
IDH3A
IDH3B
IER3
IFI35
IFNG
IGF1
IGF1R
IGF2
IGFBP5
IHH
IL10
IL1A
IL1B
IL1RAP
IL4
IL4I1
IL6
ING1
ING2
INPP5A
INTS14
IRAK1BP1
IRF7
IRF9
ITGAM
ITGB7
IVNS1ABP
JAK1
JAK2
JUN
JUND
KAP
KCNA5
KCNH2
KCNJ4
KDELR2
KDM5B
KDR
KEAP1
KIF1A
KIF1B
KIF5A
KLF2
KLHL24
KRT18
LAMP2
LAPTM4B
LAPTM5
LARP7
LDHA
LEP
LETM1
LGALS3
LGMN
LIG3
LILRB3
LOX
LPCAT3
LPL
LRK-1
LRPAP1
LRRK2
LSG1
LSM6
LTBP2
LY6H
LYST
LYZ2
MACROD1
MAFF
MANEA
MAP1LC3A
MAP1LC3B
MAP2K1
MAP2K2
MAP2K7
MAP3K3
MAP3K5
MAPK1
MAPK10
MAPK14
MAPK3
MAPK8
MAPK9
MAPKAPK3
MAPT
MBP
MBTPS1
MCL1
MCM4
MCM6
MCMBP
MDH2
MED13
MEF2D
MERTK
METTL16
MFN1
MFN2
MFSD13A
MGLL
MGMT
MGP
MGST1
MIR195
MIR210
MIR34A
MIR34B
MIR34C
MKI67
MMP1
MMP13
MMP2
MMP7
MMP9
MORN1
MPHOSPH8
MPO
MPP7
MRC1
MRE11
MRPS9
MSI2
MSL1
MSR1
MT1
MT1B
MT2
MT2A
MT3
MTA3
MTL-1
MTL-2
MTOR
MTRR
MUS81
MYC
NACA
NAMPT
NASP
NCOA3
ND1
ND6
NDRG1
NDUFA10
NDUFA12
NDUFA3
NDUFA4
NDUFA5
NDUFA6
NDUFA8
NDUFA9
NDUFAB1
NDUFAF1
NDUFAF3
NDUFB1
NDUFB11
NDUFB2
NDUFB3
NDUFB4
NDUFB5
NDUFB6
NDUFB7
NDUFB8
NDUFS1
NDUFS2
NDUFS3
NDUFS4
NDUFS6
NDUFS8
NELFA
NFAT5
NFATC1
NFE2L2
NFKB1
NFKBIA
NGF
NIN
NIPBL
NLRP3
NMNAT1
NMNAT3
NMT2
NNAT
NOB1
NOS2
NOS3
NOX1
NOX2
NOX4
NOXA1
NPC1L1
NPC2
NPDC1
NPM1
NPPB
NPY
NQO1
NR3C1
NR3C2
NR4A2
NRADD
NRF1
NRP1
NT5E
NTRK1
NTRK2
NTS
NUDT1
NUP37
NUP98
NUPR1
ODC1
ODF2
OFD1
OGN
OPA1
OPHN1
OPTN
OSCAR
OVOL1
P2RX2
PABPC4
PARK2
PARK7
PARP1
PARVB
PCMT1
PCNP
PDCD6IP
PDE10A
PDE3B
PDHA2
PDHB
PDIA2
PDK1
PDK4
PDR-1
PDZD11
PELI1
PER1
PER2
PEX11A
PEX11G
PFKL
PGAM2
PGR
PHAX
PHB
PHF20L1
PHF3
PIGQ
PIK3CA
PINK1
PIR
PITX3
PLAUR
PLCG1
PLEKHA3
PLSCR3
PMAIP1
PMK-1
PNCK
POLA1
POLB
POLE2
POLR1E
PPARG
PPARGC1A
PPARGC1B
PPID
PPL
PPP1CA
PPP1R14B
PPP1R15A
PPP1R15B
PPP1R1B
PPP1R3C
PPP1R9A
PPP2R2B
PPP3R1
PPP6R2
PQLC3
PRDX1
PRDX2
PRDX3
PRDX6
PREX2
PRKAA1
PRKCD
PRKCE
PRKDC
PRKN
PRODH2
PROM1
PRRT3
PSMA1
PSMA7
PSMB1
PSMB2
PSMB5
PSMB6
PSMC5
PSMD3
PSMD7
PSMD8
PSME2
PTEN
PTGS2
PTK2
PTPMT1
PTPRD
PTX3
PURB
QTRT1
RAB24
RAB3A
RAB3GAP1
RAB5A
RAB8A
RAC1
RACGAP1
RAD1
RAD17
RAD18
RAD50
RAD51
RAD51AP1
RAD54B
RAD9A
RAPGEF3
RAPGEF4
RASGRP2
RB1
RBL1
RBM12
RBP4
RELA
REPS1
RET
REXO4
RFC4
RFC5
RGD1306063
RGD1306739
RGD1309104
RGD1310081
RGD1310507
RGD1311744
RGD1562114
RGD1562218
RGD1565534
RGP1
RHOA
RND1
RNF138
RNF145
RNF167
RNF25
RNF44
RNLS
ROCK1
RPL7L1
RPP38
RPS2
RPS3
RPS6
RPS6KB1
RPS6KC1
RRM2
RUFY2
RWDD2B
RWDD4A
S100A1
S100A11
S100A13
S100A4
S100A6
SAMD8
SAP30BP
SCARB2
SCNN1G
SDC2
SDHA
SEK-1
SELENOH
SEMA3G
SERPINB3
SERPINE1
SERPINE2
SESN2
SET
SFRP2
SGK1
SGPL1
SH3BP5
SH3BP5L
SH3GL2
SHOC2
SIRT1
SIRT3
SKN-1
SLC18A2
SLC1A1
SLC25A20
SLC2A1
SLC30A1
SLC39A4
SLC3A1
SLC5A2
SLC6A12
SLC6A3
SLC6A6
SLC6A8
SLK
SMAD3
SMAD4
SMN1
SNAI1
SNAI2
SNCA
SNCAIP
SNF8
SOD1
SOD-1
SOD2
SOS1
SOX14
SOX18
SOX30
SOX5
SPAG7
SPATA33
SPDYA
SPINT2
SPP1
SPTBN1
SQSTM1
SRC
SREBF1
SRGAP2
SRXN1
SSBP1
SSPN
STAR
STAT1
STAT3
STAT6
STIM1
STK24
STRIP1
STS
SUCO
SUGCT
SULT1E1
SUMO1
SV2B
SYNCRIP
SYNRG
SYVN1
TAOK3
TBC1D10B
TBC1D14
TBCA
TBCC
TBCD
TBCE
TCF4
TCIRG1
TEK
TFAM
TFIP11
TGFB1
TGFB2
TH
THRA
TIAM1
TIMP1
TIMP2
TIMP3
TINAG
TJP1
TK2
TLE4
TLN1
TMEM126A
TMEM132A
TMEM53
TMEM8
TMEM97
TMF1
TNF
TNFAIP1
TNFRSF10B
TNFRSF11B
TNFRSF12A
TNFRSF19
TNFRSF1A
TNFSF11
TNN
TNNT1
TNNT2
TNXB
TOMM34
TOMM40
TOMM6
TOMM70A
TOR1A
TOX4
TP53
TP53INP1
TRAF1
TRAF4
TRAP1
TRAPPC11
TRIB3
TRIM32
TRIP12
TRMT12
TRMT44
TRP53
TRPC1
TRPC2
TRPC3
TRPM2
TSG101
TSHZ2
TTBK1
TTL
TTLL1
TTLL10
TTLL11
TTLL12
TTLL3
TTLL4
TUBA1A
TUBA1B
TUBA1C
TUBA3A
TUBA4A
TUBA8
TUBB2A
TUBB2B
TUBB3
TUBB4A
TUBB4B
TUBB5
TUBB6
TUBD1
TUBE1
TUBG1
TUBG2
TUBGCP2
TUBGCP3
TUBGCP5
TXN
TXN2
TXNDC15
TXNIP
TXNRD1
TYMS
UBE1X
UBE2D2
UBE2D3
UBE2E2
UBE2G1
UBE2M
UBE2N
UBE2Q1
UBE2Q2
UBE2V1
UBE2Z
UBE3B
UBE3C
UBN1
UCHL1
UCP2
UGT1A6A
UGT1A6B
UGT1A7C
UGT8
UNC13C
UQCRB
UQCRC1
UQCRC2
UQCRQ
URI1
USP12
USP21
UTS2
VDAC1
VDR
VEGFA
VIM
VLDLR
VTI1A
WARS
WASF1
WASL
WDR19
WDR6
WIF1
WISP2
WNT10A
WNT11
WNT14
WNT2
WNT2B
WNT3A
WNT7A
XBP1
XDH
XIAP
XRCC6
XYLT2
YWHAB
YWHAE
YWHAG
YWHAH
YWHAZ
YY1
ZBTB11
ZFP180
ZFP91
ZHX1
ZMYM1
ZMYND11
ZNF292
ZNF574
ZNF593
ZNF787
ZNRF2

## Sheet: Abbrev. Figure 5
Dieldrin	1	DIELDRIN	N/A
BAG3	2	BAG3	BCL2 associated athanogene 3 [Source:HGNC Symbol;Acc:HGNC:939]
BIN3	3	BIN3	bridging integrator 3 [Source:HGNC Symbol;Acc:HGNC:1054]
CCNT2	4	CCNT2	cyclin T2 [Source:HGNC Symbol;Acc:HGNC:1600]
CCNT2A	5	CCNT2A	N/A
CTSB	6	CTSB	cathepsin B [Source:HGNC Symbol;Acc:HGNC:2527]
ELOVL7	7	ELOVL7	ELOVL fatty acid elongase 7 [Source:HGNC Symbol;Acc:HGNC:26292]
MAPT	8	MAPT	microtubule associated protein tau [Source:HGNC Symbol;Acc:HGNC:6893]
SNCA	9	SNCA	synuclein alpha [Source:HGNC Symbol;Acc:HGNC:11138]
Maneb	10	MANEB	N/A
SNCA	11	SNCA	synuclein alpha [Source:HGNC Symbol;Acc:HGNC:11138]
LRRK2	12	LRRK2	leucine rich repeat kinase 2 [Source:HGNC Symbol;Acc:HGNC:18618]
MAPT	13	MAPT	microtubule associated protein tau [Source:HGNC Symbol;Acc:HGNC:6893]
Paraquat	14	PARAQUAT	N/A
SNCA	15	SNCA	synuclein alpha [Source:HGNC Symbol;Acc:HGNC:11138]
LRRK2	16	LRRK2	leucine rich repeat kinase 2 [Source:HGNC Symbol;Acc:HGNC:18618]
TLR9	17	TLR9	toll like receptor 9 [Source:HGNC Symbol;Acc:HGNC:15633]
MAPT	18	MAPT	microtubule associated protein tau [Source:HGNC Symbol;Acc:HGNC:6893]
ALAS1	19	ALAS1	5'-aminolevulinate synthase 1 [Source:HGNC Symbol;Acc:HGNC:396]
ARHGAP29B	20	ARHGAP29B	N/A
ATP6V0A1	21	ATP6V0A1	ATPase H+ transporting V0 subunit a1 [Source:HGNC Symbol;Acc:HGNC:865]
CD38	22	CD38	CD38 molecule [Source:HGNC Symbol;Acc:HGNC:1667]
CTSB	23	CTSB	cathepsin B [Source:HGNC Symbol;Acc:HGNC:2527]
GCH1	24	GCH1	GTP cyclohydrolase 1 [Source:HGNC Symbol;Acc:HGNC:4193]
LECTIN-GALC1	25	LECTIN-GALC1	N/A
SH3GL2	26	SH3GL2	SH3 domain containing GRB2 like 2, endophilin A1 [Source:HGNC Symbol;Acc:HGNC:10831]
Rotonone	27	ROTONONE	N/A
SNCA	28	SNCA	synuclein alpha [Source:HGNC Symbol;Acc:HGNC:11138]
LRRK2	29	LRRK2	leucine rich repeat kinase 2 [Source:HGNC Symbol;Acc:HGNC:18618]
MAPT	30	MAPT	microtubule associated protein tau [Source:HGNC Symbol;Acc:HGNC:6893]
CD38	31	CD38	CD38 molecule [Source:HGNC Symbol;Acc:HGNC:1667]
GCH1	32	GCH1	GTP cyclohydrolase 1 [Source:HGNC Symbol;Acc:HGNC:4193]
TUBG2	33	TUBG2	tubulin gamma 2 [Source:HGNC Symbol;Acc:HGNC:12419]
BAG3	34	BAG3	BCL2 associated athanogene 3 [Source:HGNC Symbol;Acc:HGNC:939]
CTSB	35	CTSB	cathepsin B [Source:HGNC Symbol;Acc:HGNC:2527]
SH3GL2	36	SH3GL2	SH3 domain containing GRB2 like 2, endophilin A1 [Source:HGNC Symbol;Acc:HGNC:10831]
Ziram	37	ZIRAM	N/A
SNCA	38	SNCA	synuclein alpha [Source:HGNC Symbol;Acc:HGNC:11138]
